# Supplementary material for: An ancient family of SelB elongation factor-like proteins with a broad but disjunct distribution across archaea
Source: BMC Evol Biol. 2011 Jan 21;11:22. doi: 10.1186/1471-2148-11-22 (PMC3037878; doi:10.1186/1471-2148-11-22)
Supplement: Additional file 2 — Table showing distribution of aSelBL, aSelB, SelD and pylS across complete archaeal genomes. Square brackets indicate divergent or partial sequences (details in text). The percentage cysteine content of each proteome is indicated. [file 1471-2148-11-22-S2.XLS]

## Sheet: Sheet1
Phylum	Order	Species		aSelBL +/-	aSelB +/-	SelD +/-	pylS +/-	%Cys content
Crenarchaeota	Desulfurococcales	Aeropyrum pernix K1						0.672047
		Desulfurococcus kamchatkensis 1221n						0.737598
		Hyperthermus butylicus DSM 5456						0.921525
		Ignicoccus hospitalis KIN4/I						1.03207
		Staphylothermus hellenicus DSM 12710						0.655836
		Staphylothermus marinus F1						0.628599
		Thermosphaera aggregans DSM 11486						0.750846
	Sulfolobales	Metallosphaera sedula DSM 5348		aSelBL				0.620154
		Sulfolobus acidocaldarius DSM 639		aSelBL				0.581245
		Sulfolobus islandicus M.16.4		aSelBL				0.599836
		Sulfolobus solfataricus 98/2		aSelBL				0.610365
		Sulfolobus tokodaii str. 7		aSelBL				0.65458
	Thermoproteales	Caldivirga maquilingensis IC-167		aSelBL				0.651723
		Pyrobaculum aerophilum str. IM2						0.871249
		Pyrobaculum arsenaticum DSM 13514						0.868296
		Pyrobaculum calidifontis JCM 11548						0.871122
		Pyrobaculum islandicum DSM 4184						0.882421
		Thermofilum pendens Hrk 5						0.758866
		Thermoproteus neutrophilus V24Sta						0.868841
		Vulcanisaeta distributa DSM 14429		aSelBL				0.74
Euryarchaeota	Archaeoglobales	Archaeoglobus fulgidus DSM 4304						1.1752
		Archaeoglobus profundus DSM 5631						1.30402
		Ferroglobus placidus DSM 10642						1.12741
	Halobacteriales	Halalkalicoccus jeotgali B3						0.771738
		Haloarcula marismortui ATCC 43049				[selD]		0.760167
		Halobacterium salinarum						0.752213
		Haloferax volcanii DS2						0.702645
		Halogeometricum borinquense DSM 11551						0.699779
		Halomicrobium mukohataei DSM 12286						0.736545
		Haloquadratum walsbyi DSM 16790						0.762956
		Halorhabdus utahensis DSM 12940						0.619036
		Halorubrum lacusprofundi ATCC 49239						0.715757
		Haloterrigena turkmenica DSM 5511						0.772804
		Natrialba magadii ATCC 43099						0.758493
		Natronomonas pharaonis DSM 2160						0.775987
	Methanobacteriales	Methanobrevibacter ruminantium M1						1.17287
		Methanobrevibacter smithii						1.2982
		Methanosphaera stadtmanae DSM 3091						1.17406
		Methanothermobacter thermautotrophicus str. Delta H						1.20779
	Methanococcales	Methanocaldococcus fervens AG86		aSelBL	aSelB	selD		1.30991
		Methanocaldococcus infernus ME		aSelBL	aSelB	selD		1.29412
		Methanocaldococcus jannaschii DSM 2661		aSelBL	aSelB	selD		1.28217
		Methanocaldococcus sp. FS406-22		aSelBL	aSelB	selD		1.33243
		Methanocaldococcus vulcanius M7		aSelBL	aSelB	selD		1.32532
		Methanococcus aeolicus Nankai-3		aSelBL	aSelB	selD		1.42163
		Methanococcus maripaludis S2		aSelBL	aSelB	selD		1.36431
		Methanococcus vannielii SB		aSelBL	aSelB	selD		1.29962
		Methanococcus voltae A3		aSelBL	aSelB	selD		1.3437
	Methanomicrobiales	Candidatus Methanoregula boonei 6A8		aSelBL				1.36038
		Methanocorpusculum labreanum Z		aSelBL				1.5077
		Methanoculleus marisnigri JR1		aSelBL				1.30398
		Methanosphaerula palustris E1-9c		aSelBL				1.17406
		Methanospirillum hungatei JF-1		aSelBL				1.37611
	Methanopyrales	Methanopyrus kandleri AV19			aSelB	selD		1.31884
	Methanosarcinales	Methanococcoides burtonii DSM 6242		aSelBL			pylS	1.19957
		Methanohalobium evestigatum Z-7303		aSelBL			pylS	1.1401
		Methanohalophilus mahii DSM 5219		aSelBL			pylS	1.30403
		Methanosaeta thermophila PT		aSelBL			[PylS]	1.33392
		Methanosarcina acetivorans C2A		aSelBL			pylS	1.2578
		Methanosarcina barkeri str. Fusaro		aSelBL			pylS	1.24185
		Methanosarcina mazei Go1		aSelBL			pylS	1.24626
	Thermococcales	Pyrococcus abyssi GE5						0.550147
		Pyrococcus furiosus DSM 3638						0.594592
		Pyrococcus horikoshii OT3						0.630028
		Thermococcus barophilus MP						0.58499
		Thermococcus gammatolerans EJ3						0.566256
		Thermococcus kodakarensis KOD1						0.531196
		Thermococcus onnurineus NA1						0.578694
		Thermococcus sibiricus MM 739						0.588547
		Thermococcus sp. AM4						0.565074
	Thermoplasmales	Ferroplasma acidarmanus fer1		aSelBL				0.601261
		Picrophilus torridus DSM 9790		aSelBL				0.618006
		Thermoplasma acidophilum DSM 1728		aSelBL				0.580614
		Thermoplasma volcanium GSS1		aSelBL				0.625568
Nanoarchaeota		Nanoarchaeum equitans Kin4-M						0.81215
Thaumarchaeota		Nitrosopumilus_maritimus SCM1		aSelBL				0.954673
