# Supplementary material for: An ancient family of SelB elongation factor-like proteins with a broad but disjunct distribution across archaea
Source: BMC Evol Biol. 2011 Jan 21;11:22. doi: 10.1186/1471-2148-11-22 (PMC3037878; doi:10.1186/1471-2148-11-22)
Supplement: Additional file 3 — Table of upstream and downstream genes from aSelBL and aSelB. Arrows ">" show the direction of gene relative aSelBL or aSelB. The "X" at position 0 indicates the aSelBL or aSelB gene. HP stands for hypothetical protein, and is followed by additional details if it shares homology with a particular protein or domain. Genes with names in bold are transcribed in the same direction as aSelBL. Colours show homologous conserved flanking genes. [file 1471-2148-11-22-S3.XLS]

## Sheet: Sheet1
aSelBL	-2	-1	0	+1	+2
45358301_Methanococcus_maripal	purine NTPase>	Asp/Glu racemase:aspartate racemase>	X>	<L-aspartate dehydrogenase	<PRC-barrel domain-containing protein
134045881_Methanococcus_maripa	methyl-accepting chemotaxis sensory transducer>	HP>	X>	<L-aspartate dehydrogenase	<PRC-barrel domain-containing protein
150403672_Methanococcus_maripa	zinc/iron permease>	DNA protection protein DPS (Ferritin-like domain)>	X>	<L-aspartate dehydrogenase	<PRC-barrel domain-containing protein
159904540_Methanococcus_maripa	<HP	GCN5-related N-acetyltransferase>	X>	<L-aspartate dehydrogenase	<PRC-barrel domain-containing protein
150400345_Methanococcus_vannie	<HP	<HP: S-adenosyl-L-homocysteine hydrolase(putative)	X>	<L-aspartate dehydrogenase	<PRC-barrel domain-containing protein
297618948_Methanococcus_voltae	branched-chain amino acid transport>	<Ribosomal protein S6e	X>	succinyl-CoA synthetase, alpha subunit >	HP>
150401509_Methanococcus_aeolic	<FAD-dependent pyridine nucleotide-disulphide oxidoreductase	phosphopantothenoylcysteine decarboxylase/cysteine ligase>	X>	<HP	HP>
15668499_Methanocaldococcus_ja	<HP:NifX_NifB	<HP:Xan_ur_permease; Permease family	X>	EF1A>	S10>
289192571_Methanocaldococcus_s	<Xanthine/uracil/vitamin C permease	< Dinitrogenase iron-molybdenum cofactor biosynthesis protein	X>	EF1A>	S10>
256811458_Methanocaldococcus_f	biotin synthase>	ApbE family lipoprotein>	X>	<precorrin-4 C11-methyltransferase	<GMP synthase subunit A
261402859_Methanocaldococcus_v	hisI phosphoribosyl-AMP cyclohydrolase>	FO synthase subunit 2 (SAM)>	X>	HP>	<HP
296109651_Methanocaldococcus_i	HP>	Carbamoyltransferase>	X>	Acetolactate synthase, small subunit-like>	<thermosome: cpn60 chaperonin family.
161528469_Nitrosopumilus_maritimus_SCM1	methionyl-tRNA synthetase>	HP>	X>	cytidyltransferase-like protein>	<cytidyltransferase-like protein>
118576571_Cenarchaeum_symbiosum_A	methionyl-tRNA synthetase>	HP>	X>	nicotinamide mononucleotide adenylyltransferase>	ketol-acid reductoisomerase>
167044648_uncultured_marine_crenarchaeote	putative tRNA synthetases class I (I,L,M and V) [BLAST = M]>	HP>	X>	<HP	HP>
42557720_uncultured_crenarchaeote	<HP	<HP	X>	HP>	putative ABC transporter ATP binding protein>
15897398_Sulfolobus_solfataric	adh-1 zinc-containing alcohol dehydrogenase>	<HP	X>	<HP:HerA helicase	<HP:NurA domain
238620126_Sulfolobus_islandicu	adh-1 zinc-containing alcohol dehydrogenase>	<HP	X>	HP>	<HP:HerA helicase
229581807_Sulfolobus_islandicu	adh-1 zinc-containing alcohol dehydrogenase>	<HP	X>	HP>	<HP:HerA helicase
70605984_Sulfolobus_acidocaldarius_DSM_639	<lpdV dihydrolipoamide dehydrogenase	thiamine biosynthesis protein ThiC>	X>	HP:Archaeal Peptidase A24 C-terminus Type II>	HP>
15922799_Sulfolobus_tokodaii_str._7	<HP:Putative transposase	<HP:site-specific integrase-resolvase	X>	<HP	<HP: Ca2+/Na+ antiporter
146304954_Metallosphaera_sedula_DSM_5348	translation initiation factor Sui1>	<transcription initiation factor IIB	X>	<ABC transporter, ATPase subunit	<ABC transporter, ATPase subunit
159041747_Caldivirga_maquilingensis_IC-167	<HP	<HP	X>	methyltransferase type 11>	<HP
307594629_Vulcanisaeta_distributa_DSM_14429	major facilitator transporter>	aldehyde ferredoxin oxidoreductase>	X>	<coezyme A transferase	tRNA>
255514257_Cand._Micrarchaeum_acidiphilum_ARMAN-2	HAD-superfamily hydrolase>	carbohydrate kinase, YjeF related protein>	X>	abortive infection protein>	ubiquinone/menaquinone biosynth methyltransferase>
48478021_Picrophilus_torridus_	HP>	hemH ferrochelatase>	X>	<phosphoribosylamine--glycine ligase	<thiosulfate sulfurtransferase
257076921_Ferroplasma_acidarma	<HP	hemH Protoheme ferro-lyase (ferrochelatase)>	X>	<phosphoribosylamine--glycine ligase	<thiosulfate sulfurtransferase
16082242_Thermoplasma_acidophi	HP>	<HP	X>	HP>	HP>
13541190_Thermoplasma_volcaniu	nucleoside-diphosphate-sugar epimerase>	<HP	X>	HP>	HP>
126178554_Methanoculleus_maris	<ABC transporter-related protein	<transport system permease protein	X>	<tetrahydromethanopterin S-methyltransferase H	<tetrahydromethanopterin S-methyltransferase subunit A
124485760_Methanocorpusculum_l	<2,5-diamino-6-(5-phosphoribosylamino)pyrimidin-4(3H)-one reductase	<psuedo	X>	<molydopterin dinucleotide-binding region	<IMP cyclohydrolase
116754695_Methanosaeta_thermop	CCC1-related family of proteins>	DNA polymerase Pol2>	X>	<alpha-glucan phosphorylases	HP>
219852810_Cand._Methanosphaerula_palustris_E1-9c	ribonuclease III >	<lipolytic protein G-D-S-L family	X>	<glutamine amidotransferase subunit PdxT	<pyridoxal biosynthesis lyase PdxS
154151987_Candidatus_Methanore	dolichyl-phosphate beta-D-mannosyltransferase>	HP>	X>	LemA family protein>	HP:Predicted membrane protein>
88603542_Methanospirillum_hung	<HP:PEGA domain	<ThiJ/PfpI	X>	Elongator protein 3/MiaB/NifB>	<alkylhydroperoxidase AhpD core
91773705_Methanococcoides_burt	CBS domain-containing protein>	ATP dependent DNA ligase>	X>	<HP	<ATPase
294494702_Methanohalophilus_ma	CBS domain-containing protein>	ATP dependent DNA ligase>	X>	<RecA ATPase implicated in signal transduction	HP:membrane>
268325821_uncultured_archaeon	HP>	HP:membrane>	X>	putative sodium:alanine symporter, N-terminal>	HP>
298673996_Methanohalobium_eves	CBS domain-containing protein>	ATP dependent DNA ligase>	X>	<HP	<Ploop putative circadian clock protein KaiC
20093433_Methanosarcina_acetiv	<HP	HP:ATP dependent DNA ligase>	X>	GGCT_like>	AdoMet_MTases; (SAM or AdoMet-MTase)>
21227411_Methanosarcina_mazei_	ATP dependent DNA ligase>	Transposase DDE domain>	X>	GGCT_like>	<IolE; Sugar phosphate isomerases/epimerases
73668508_Methanosarcina_barker	<HP	HP:ATP dependent DNA ligase>	X>	HP:GGCT-like domains>	<HP:IolE; Sugar phosphate isomerases
147920601_uncultured_methanogenic_archaeon_RC-I	HP>	<HP	X>	<ribonuclease H (RNase H)	<exonuclease III
282165632_Methanocella_paludicola_SANAE	alanyl-tRNA synthetase>	HP>	X>	<ribonuclease HII	<HP
269986924_Cand._Parvarchaeum_acidiphilum_ARMAN-4	TatD-related deoxyribonuclease>	Metal-dependent hydrolase/Lactamase_B>	X>	<nucleoside diphosphate kinase	small GTP-binding protein>
290559587_Cand._Parvarchaeum_acidophilus_ARMAN-5	TatD-related deoxyribonuclease>	Ribonuclease Z/Lactamase_B>	X>	galactose-1-phosphate uridylyltransferase>	<Nucleotidyl transferase
aSelB	-2	-1	0	+1	+2
20093588_Methanopyrus_kandleri	HP: methanogenesis marker protein 8>	HP>	X>	<HP	ATPase fused to an acetyltransferase>
15668672_Methanocaldococcus_ja	<nicotinate-nucleotide pyrophosphorylase NadC	Ribonuclease P>	X>	HP>	<HP: Holliday junction resolvase
289193232_Methanocaldococcus_sp. FS406-22	<nicotinate-nucleotide pyrophosphorylase NadC	Ribonuclease P>	X>	HP>	<HP: Holliday junction resolvase
256810666_Methanocaldococcus_f	<nicotinate-nucleotide pyrophosphorylase NadC	Ribonuclease P>	X>	HP>	<HP: Holliday junction resolvase
261402649_Methanocaldococcus_v	<nicotinate-nucleotide pyrophosphorylase NadC	Ribonuclease P>	X>	HP>	<HP: Holliday junction resolvase
296109932_Methanocaldococcus_i	Xanthine/uracil/vitamin C permease>	Ribonuclease P>	X>	<UbiA prenyltransferase	<methylated-DNA/protein-cysteine methyltransferase
45358899_Methanococcus_maripal	<HP	<hydrogenase maturation protease	X>	mevalonate kinase>	<GTP-binding protein HSR1-related
159905720_Methanococcus_maripaludis C6	<HP	<coenzyme F420-reducing hydrogenase delta subunit	X>	mevalonate kinase>	<GTP-binding protein HSR1-related
134045302_Methanococcus_maripaludis C5	<HP	<coenzyme F420-reducing hydrogenase delta subunit	X>	mevalonate kinase>	<GTP-binding protein HSR1-related
150402506_Methanococcus_maripaludis C7	<HP	<coenzyme F420-reducing hydrogenase delta subunit	X>	mevalonate kinase>	<GTP-binding protein HSR1-related
150399398_Methanococcus_vannielii SB	<HP	<coenzyme F420-reducing hydrogenase delta subunit	X>	mevalonate kinase>	<GTP-binding protein HSR1-related
297619149_Methanococcus_voltae A3	HP>	<FAD-dependent pyridine nucleotide-disulfide oxidoreductase	X>	mevalonate kinase>	<iron dependent repressor, DtxR family
150401205_Methanococcus aeolicus Nankai-3	<nitrite and sulphite reductase 4Fe-4S region	<coenzyme F420-reducing hydrogenase delta subunit	X>	mevalonate kinase>	<succinyl-CoA synthetase subunit alpha
